# Supplementary material for: Improving diffusion-weighted imaging of post-mortem human brains: SSFP at 7 T
Source: Neuroimage. 2014 Nov 15;102:579–89. doi: 10.1016/j.neuroimage.2014.08.014 (PMC4229505; doi:10.1016/j.neuroimage.2014.08.014)
Supplement: Supplementary Fig. 1 — Histogram of SNR at 7 T as a function of the fraction of the applied nominal flip angle due to B1 inhomogeneities. ROIs were defined from white matter masked b = 0 s/mm2 data and thresholded by the range of normalized B1 map values, as indicated by the x-axis. SNR clearly increases as the fraction of the nominal applied flip angle approaches 1 (the SNR efficiency optimized flip angle). [file mmc1.zip]

Archive with 1 entries (1 files):
- nim11583-mmc1.tif
